# Supplementary material for: Meningioma cells express primary cilia but do not transduce ciliary Hedgehog signals
Source: Acta Neuropathol Commun. 2020 Jul 20;8:114. doi: 10.1186/s40478-020-00994-7 (PMC7370519; doi:10.1186/s40478-020-00994-7)
Supplement: Supplementary file 2 — Additional file 2: Supplementary Table S1. Meningioma characteristics. For binary variables such as skull base location, recurrent presentation, prior surgery, prior radiotherapy, GTR, local failure, and death, 1 denotes an event and 0 denotes the absence of an event. Male sex is denoted as 1, and female sex is denoted as 0. Radiotherapy target delineation software (MIM, Cleveland, OH) was used to contour and calculate meningioma volumes. Time to failure and survival time is shown in years. Ciliary length is shown in micrometers. [file 40478_2020_994_MOESM2_ESM.xlsx]

## Sheet: cases
Supplementary Table S1 Meningioma characteristics
cilia_prevalence	cilia_length	SMO_NanoString	sex	skull_base	size_cm3	recurrent	prior_surgery	prior_RT	GTR	grade	MIB1_LI	local_failure	time_to_failure	death	Cause_of_death	survival_time
0		408.51	0	0	107.8	0	0	0	1	3	4	0	10.9842	0	0	10.9842
0			0	0	7.73	0	0	0	1	1	5	0	2.24846	0	0	2.24846
0		404.49	0	0	46.83	0	0	0	1	2	5	0	8.92244	0	0	8.92244
0		211.09	0	0	100.63	0	0	0	0	2	5	1	5.41386	0	0	7.30268
0			0	0	28.35	0	0	0	1	2	7	1	3.84351	0	0	10.641
0			0	1	52.51	0	0	0	1	1	7	0	7.99451	0	0	7.99451
0		255.13	0	1	119.5	0	0	0	0	2	8	0	1.07344	1	TX	1.07344
0		389.63	0	0	4.06	1	1	1	0	3	21	1	0.82361	0	0	5.04324
0		538.58	0	0	21.07	1	1	1	1	3	22	1	0.22512	1	PD	1.32052
0		514.45	1	1	128.73	1	1	1	0	3	30	1	0.691833	1	PD	1.84489
0		326.38	1	0	37.93	1	1	1	0	3	60	1	0.741249	1	PD	3.47838
0			0	1	34.39	0	0	0	0	2		0	2.30336	0	0	2.30336
0		414.94	0	0	51.22	0	0	0	0	1		1	0.595745	0	0	8.23336
0			1	0	89.2	1	1	0	1	1		1	0.323953	1	PD	3.95058
0			0	0		0	0	0	1	1		0	0.101579	0	0	0.101579
0			0	0		0	0	0	0	3		0	0	0	0	0
0			0	1	18.95	0	0	1	1	1		0	2.57515	0	0	2.57515
0.187617	4.679		0	0	32.23	0	0	0	0	1		0	7.80508	0	0	7.80508
0.199601	0.935		1	0	8.41	0	0	0	0	2	3	0	11.3384	0	0	11.3384
1.20482	0.671789		0	0	146.98	0	0	0	1	1	9	0	0.156486	0	0	0.156486
1.33531	1.24744	480.26	0	0	40.8	1	1	1	1	3	20	1	0.996568	1	PD	1.74056
1.46341	0.433	458.27	1	0	45.07	0	0	0	1	1		0	9.50172	0	0	9.50172
1.58014	1.47		0	1	4.78	0	0	0	1	1		0	0.11256	0	0	0.11256
2.90102	0.935882		0	1		0	0	0	1	1	8	0	9.50721	0	0	9.50721
3.375	1.20122		1	1		0	0	1	1	1		0	2.24022	0	0	2.24022
3.60515	0.705095		1	1	119.84	0	0	0	0	1		1	4.96362	0	0	5.73233
3.89755	1.63109		1	1	16.72	0	0	0	0	1		1	4.55182	0	0	7.78586
4.03087	0.722851		1	0	16.74	0	0	1	1	1	5	0	1.18051	1	OTHR	1.18051
4.14334	0.885351		0	0	16.79	0	0	0	1	1		1	3.04187	0	0	10.6795
4.204	0.807721		1	0	37.36	0	0	0	1	1	8	0	1.1558	0	0	1.1558
4.27163	0.663103		0	0		0	0	0	1	1		0	2.09197	0	0	2.09197
4.62874	0.662562		1	1	24.13	0	0	0	1	1		0	5.11187	0	0	5.11187
4.72765	0.650804		0	0	65.06	0	0	0	1	1		0	8.84557	0	0	8.84557
4.72906	1.06569		0	1	32.24	1	1	1	0	1		0	2.78929	0	0	2.78929
4.94382	0.851545		0	1	0.665	0	0	0	1	1		0	5.00206	0	0	5.00206
4.95868	1.26333		1	0	38.49	0	0	0	0	1		0	5.6582	0	0	5.6582
5.41063	1.99452		0	0	10.5	1	1	1	0	2		1	0.697323	0	0	4.83185
5.43657	0.925848		1	0	39.48	0	0	0	0	1	5	0	4.49417	1	UNKN	4.49417
5.71792	0.783644		0	1	119.98	0	0	0	1	1		0	2.06177	0	0	2.06177
6.28067	0.434109	409.98	0	1	77.28	0	0	0	0	2		0	4.33768	0	0	4.33768
6.48379	0.635615		0	0	48.9	0	0	0	0	1		0	2.19904	0	0	2.19904
6.62824	1.06437		0	0	66.28	1	1	0	1	1	8	0	8.45848	0	0	8.45848
6.80934	0.989229		0	0		0	0	0	1	1		0	2.18806	0	0	2.18806
7.07237	1.45144		1	0	17.62	0	0	0	0	1	3	0	6.64653	0	0	6.64653
7.09318	1.9546	432.94	0	1	34.14	0	0	0	0	1		1	0.326699	0	0	9.96019
7.22348	0.902979	289.26	1	0	11.62	0	0	0	1	2	5	0	9.779	0	0	9.779
7.40306	0.648429		0	0	18.39	0	0	0	1	1		0	10.6246	0	0	10.6246
7.4141	2.47251	224.63	0	1	44.3	0	0	0	1	3	11	1	3.36857	0	0	3.73644
7.59289	0.842383		1	1	19.27	0	0	0	1	1	72	0	0.0247083	0	0	0.0247083
8.09061	0.65482		1	0	19.13	0	0	0	1	1	2	1	8.78243	0	0	12.5051
8.09628	0.463595		0	1	35.11	0	0	0	0	1		0	0.277282	1	TX	0.277282
8.26667	1.81607		0	0	75.96	0	0	0	0	2		1	0.312972	0	0	4.1455
8.49802	1.59566		1	0	6.99	0	0	0	1	1	3	0	3.30268	0	0	3.30268
8.51449	1.73883		1	0	148.42	0	0	0	1	2	1	0	5.0652	0	0	5.0652
8.55746	0.717		0	0	57.06	0	0	0	1	1	8	0	3.94784	0	0	3.94784
8.70488	0.623122		1	1	35.41	0	0	0	1	1		0	3.65134	0	0	3.65134
9.56522	0.680212		1	1	20.69	0	0	0	0	1		1	0.743995	0	0	7.89293
9.89505	1.54073		0	0	32.2	0	0	0	0	1		1	7.34716	0	0	11.133
10.0935	0.649843		0	0	1.26	0	0	0	1	1		0	3.4674	0	0	3.4674
10.1796	1.68341		0	1	25.13	0	0	0	1	1		0	4.00549	0	0	4.00549
10.1955	0.631945		1	1	26.23	0	0	0	0	1		0	6.89362	0	0	6.89362
10.2847	1.097		1	0	33.77	1	1	1	0	1		0	0.107069	0	0	0.107069
10.4097	1.06215		1	1	5.87	0	0	0	1	1	10	0	1.65546	0	0	1.65546
10.4651	1.24379		1	1	38.85	0	0	0	1	2	1	0	4.9801	0	0	4.9801
11.2436	0.751212		0	1		0	0	0	1	1	2	0	5.5676	0	0	5.5676
11.5464	1.15559		0	1	52.89	0	0	0	1	1		0	5.48799	0	0	5.48799
11.7329	0.805708		1	1		0	0	0	0	1		0	0.107069	0	0	0.107069
11.9617	1.35561		1	0	15.37	0	0	0	1	2	7	0	5.91352	0	0	5.91352
12.3003	0.895195		0	1	25.42	0	0	0	1	1		0	3.59918	1	UNKN	3.59918
12.3944	0		0	0	11.14	0	0	0	1	2	3	0	4.90323	0	0	4.90323
12.4409	1.47722		0	0	16.26	0	0	0	1	1		0	5.34523	0	0	5.34523
12.4672	1.12698		0	0	118.9	0	0	0	1	1		1	0.5628	0	0	3.30268
12.7854	1.58771		1	0	138.53	0	0	0	0	2	9	0	4.21688	0	0	4.21688
12.9484	1.6213		1	0	22.87	0	0	0	1	1	5	0	1.04324	0	0	1.04324
12.9707	1.59029		0	1	10.21	0	0	0	1	1		0	3.96706	1	OTHR	3.96706
13.1434	1.48606		1	0	73	0	0	1	1	1		0	4.59574	0	0	4.59574
13.2022	1.68619		0	0		0	0	0	1	1	3	0	0.150995	0	0	0.150995
13.258	0.92831		0	1	41.71	0	0	0	0	1		1	9.44406	0	0	9.53466
13.5688	1.35757		1	1		0	0	0	0	1	3	1	1.09101	0	0	1.82677
13.7681	1.00437		0	1		0	0	0	0	1		0	0.0192176	0	0	0.0192176
13.8101	0.802366		0	1	60.87	0	0	0	0	1	5	1	2.02334	1	TX	2.50652
13.92	1.49872		0	0	23.89	0	0	0	1	1		0	7.79684	0	0	7.79684
14.1337	0.784333		0	0	33.38	0	1	0	1	1		0	0.277282	0	0	0.277282
14.4729	1.68103		0	1	75.01	0	0	0	1	1	8	0	0.153741	0	0	0.153741
14.6026	1.89525		0	1		0	0	0	1	1	2	0	1.26012	0	0	1.26012
14.8631	0.903114		1	0	67.9	0	0	1	1	1	5	1	5.11462	0	0	10.7646
15.184	0.800253		0	0	34.26	0	0	0	1	1		0	0.0164722	0	0	0.0164722
15.7016	1.74584		0	1	15.99	0	0	0	1	1		0	4.86754	0	0	4.86754
15.9444	1.61177		1	1	8.18	0	0	0	1	1		0	1.64173	0	0	1.64173
15.9574	1.84669	537.46	1	0	14.52	1	1	1	0	2	11	1	0.988332	0	0	9.95745
15.986	2.12201	275.54	1	1		1	1	0	0	3		1	0.227865	1	PD	0.565546
16.1121	0.559217	376.81	1	0	42.05	0	0	0	1	2	8	1	2.98696	0	0	6.73439
16.5589	1.30602		0	0	8.13	0	0	0	1	1	4	0	5.2766	0	0	5.2766
16.9935	2.99458		1	1	79.95	0	0	1	1	2	15	0	4.45573	0	0	4.45573
17.096	2.09781		1	0	18.88	0	0	0	1	1	6	0	6.98147	1	OTHR	6.98147
17.2269	1.56746		0	0	55.05	0	0	0	1	1	5	0	3.31091	0	0	3.31091
17.2301	1.26325	232.97	0	1	72.5	0	0	0	1	3	12	1	1.05148	1	PD	3.07756
17.3228	0.884355		0	0	11.18	0	0	0	1	1		0	10.0728	0	0	10.0728
17.3432	2.07731		0	0		0	0	0	0	1		0	4.56829	1	PD	4.56829
17.4067	1.20016		0	1	2.99	0	0	0	1	1		0	1.04873	0	0	1.04873
17.8255	0.904418		0	1	17.04	0	0	0	0	1		0	0.192176	0	0	0.192176
17.9272	2.33942	372.1	0	1	46.4	0	0	0	1	2	15	1	0.716541	0	0	9.64722
17.9743	1.18831		0	1	4.26	0	0	0	1	1		0	0.161977	0	0	0.161977
17.9912	0.77273		0	1	2.97	0	0	0	1	1		0	1.89705	0	0	1.89705
18.239	1.77508	518.93	0	1	41.7	0	0	0	1	1		0	8.15923	0	0	8.15923
18.9858	1.2727		1	1	15.02	0	0	0	1	1	7	0	0.052162	0	0	0.052162
19.2771	2.49038	233.21	1	0	119.08	0	0	0	0	2	4	0	9.89705	0	0	9.89705
19.5714	1.72043		0	0	3.59	0	0	0	1	1	3	0	3.03638	0	0	3.03638
19.6296	1.16812		0	1	35.47	1	1	1	0	2		1	1.01579	0	0	4.3871
20.2087	1.60843		1	0	7.46	0	0	0	1	1	4	0	1.97941	0	0	1.97941
20.2186	1.80881		0	1	36.81	0	0	0	0	1	6	0	0.0164722	0	0	0.0164722
20.4734	1.0714		0	0	19.81	0	0	0	0	1	5	1	2.4269	0	0	7.07207
20.4878	0.905839	516.83	0	1	39.53	0	0	0	0	2	4	0	4.80439	0	0	4.80439
20.5275	2.04484		0	0	36.13	0	0	0	1	1		0	5.03775	0	0	5.03775
20.9913	1.94569		0	1	2.4	0	0	0	1	1		0	4.89224	0	0	4.89224
21.3904	1.49294		0	1	7.21	0	0	0	0	2		0	5.25738	0	0	5.25738
22.2951	2.11051		0	0	5.5	0	0	0	1	1		0	4.41455	1	OTHR	4.41455
23.1969	2.20718		0	1	6.42	0	0	0	1	1		0	0.0741249	0	0	0.0741249
23.2472	2.31311		0	0	47.47	0	0	0	0	1		0	5.54839	0	0	5.54839
23.2737	1.63694		0	0	9.11	0	0	0	1	1		0	10.1332	0	0	10.1332
23.6032	1.91231		0	0	4.6	0	0	0	1	1		0	0.0109815	0	0	0.0109815
23.8411	1.46182		0	0	46.45	0	0	0	0	1		0	0.993823	0	0	0.993823
23.9094	1.03664		0	1	1.88	0	0	1	1	1		0	0.18943	0	0	0.18943
24.0481	2.22268	463.37	0	1		0	1	0	1	1		1	7.7639	0	0	9.89979
24.0964	2.22534		0	1		0	0	0	0	1	8	0	0.233356	0	0	0.233356
24.1877	0.678259		0	1	47.64	0	0	0	1	1		0	0.192176	0	0	0.192176
24.3333	2.80768		1	1	335.27	1	1	0	0	2		0	0.123542	1	TX	0.123542
24.7984	2.24862		1	1	37.57	0	0	0	1	2	12	1	4.51613	0	0	5.54015
25.3106	1.03161		0	0	82.08	0	0	0	1	1	1	0	0.203157	1	OTHR	0.203157
25.5259	2.47204		0	1	19.5	0	0	0	1	1		0	0.192176	0	0	0.192176
25.8117	0.719535		0	1	26.67	0	0	0	1	1		0	0.197666	0	0	0.197666
26.1954	2.12192		1	0	1.78	1	1	0	1	1		1	3.76115	0	0	6.11119
26.2045	0.984991		0	1	25.26	0	0	0	0	1	5	0	6.22649	0	0	6.22649
26.2673	1.83868	698.85	0	0	6.75	0	0	0	1	2	5	0	7.34111	0	0	7.34111
26.4179	1.43623		0	0	52.2	1	1	0	0	1		0	0.0658888	1	TX	0.0658888
26.6089	2.05884		0	0	55.8	0	0	0	1	1	6	0	1.08442	0	0	1.08442
26.7473	1.27007		1	1	32.78	1	1	0	0	1		1	4.05765	0	0	7.40426
26.9481	2.43922		0	1		0	0	0	1	1	1	0	2.74811	0	0	2.74811
27.2879	1.45304	270.14	0	1	11.54	0	0	1	0	1		0	9.86136	0	0	9.86136
27.5689	1.78355		0	1	3.94	0	0	0	0	2		1	7.60741	0	0	10.0865
28.1509	1.51973		0	0	9.08	0	0	0	1	1	10	0	7.4372	0	0	7.4372
28.9086	1.87202		0	1	46.47	0	0	0	1	1		0	7.31	1	OTHR	7.30817
28.9883	1.83217		0	0	2.99	1	1	0	0	2	5	0	0.186685	0	0	0.186685
30.0607	1.71622		1	1	6.53	1	1	1	0	3		1	0.524365	0	0	5.18051
31.0772	1.55986		0	0	53.73	0	0	0	1	1		0	0.293754	0	0	0.293754
32.4484	1.66867		1	1	10.92	0	0	0	1	1		0	4.91421	1	UNKN	4.91421
36.4366	1.79614		0	0	8.94	0	0	0	1	1		0	6.5175	0	0	6.5175
36.6621	2.21054		1	0	153.41	0	0	0	0	2	10	0	0.0631434	0	0	0.0631434
40.5117	2.32937		0	1		1	1	0	1	1		0	0.0109815	0	0	0.0109815
40.7129	1.60548		1	1	4.74	0	0	1	1	2		1	6.32807	0	0	8.89774
45.1289	2.04837		0	0	9.61	0	0	0	1	1		0	6.98421	0	0	6.98421
47.0803	1.82973		0	1	37.08	0	0	0	1	1		0	3.48113	0	0	3.48113
47.2515	2.05288		0	0		0	0	0	1	1		0	4.33768	0	0	4.33768
49.8684	1.7877		0	0	38.49	0	0	0	1	1		0	1.0954	0	0	1.0954
